# Supplementary material for: Revision of the southeast Asian soldier-fly genus Parastratiosphecomyia Brunetti, 1923 (Diptera, Stratiomyidae, Pachygastrinae)
Source: Zookeys. 2012 Nov 5;(238):1–21. doi: 10.3897/zookeys.238.3999 (PMC3496941; doi:10.3897/zookeys.238.3999)
Supplement: XML Treatment for Parastratiosphecomyia [file zookeys.238.3999-treatment1.xml]

<!DOCTYPE tp:taxon-treatment
  PUBLIC "-//TaxonX//DTD Taxonomic Treatment Publishing DTD v0 20100105//EN" "tax-treatment-NSO.dtd">
<tp:taxon-treatment xmlns:tp="http://www.plazi.org/taxpub"><tp:treatment-meta><mixed-citation publication-type="journal"><person-group><name><surname>Woodley</surname><given-names>Norman E.</given-names></name></person-group><article-title>Revision of the southeast Asian soldier-fly genus 
                    <italic>Parastratiosphecomyia</italic> Brunetti, 1923 (Diptera, Stratiomyidae, Pachygastrinae)
                </article-title><source>Zookeys</source><day>5</day><month>11</month><year>2012</year><volume>2012</volume><issue>238</issue><fpage>1</fpage><lpage>21</lpage><pub-id pub-id-type="doi">10.3897/zookeys.238.3999</pub-id></mixed-citation></tp:treatment-meta><tp:nomenclature><tp:taxon-name>
                        <tp:taxon-name-part taxon-name-part-type="genus">Parastratiosphecomyia</tp:taxon-name-part>
                    <object-id xmlns:xlink="http://www.w3.org/1999/xlink" xlink:type="simple">http://species-id.net/wiki/Parastratiosphecomyia</object-id>
								</tp:taxon-name><tp:taxon-authority>Brunetti, 1923</tp:taxon-authority><xref ref-type="fig" rid="F1">Figs 1</xref><xref ref-type="fig" rid="F2"/><xref ref-type="fig" rid="F3"/><xref ref-type="fig" rid="F4"/><xref ref-type="fig" rid="F5"/><xref ref-type="fig" rid="F6"/><xref ref-type="fig" rid="F7"/><xref ref-type="fig" rid="F8"/><xref ref-type="fig" rid="F9">–30</xref><tp:nomenclature-citation-list><tp:nomenclature-citation><tp:taxon-name>Parastratiosphecomyia</tp:taxon-name><comment><xref ref-type="bibr" rid="B2">Brunetti 1923</xref>: 67. Type species, <italic><tp:taxon-name>Parastratiosphecomyia stratiosphecomyioides</tp:taxon-name></italic> Brunetti, by original designation.</comment></tp:nomenclature-citation></tp:nomenclature-citation-list></tp:nomenclature><tp:treatment-sec sec-type="Diagnosis"><title>Diagnosis.</title><p>This genus can be separated from all other genera of <tp:taxon-name>Stratiomyidae</tp:taxon-name> by its long antennae that have the bases widely separated, the sockets being closer to the eye margin than their diameter (<xref ref-type="fig" rid="F1">Figs 1</xref><xref ref-type="fig" rid="F2"/><xref ref-type="fig" rid="F3">–5</xref>). This is certainly an apomorphic character state. The pair of bluntly conical processes on the lower face is also an apomorphic feature of this genus (<xref ref-type="fig" rid="F5">Figs 9, 10</xref>).</p><p>Slender, elongate, wasp-mimicking flies generally about 10–12 mm in length (<xref ref-type="fig" rid="F1">Fig. 1</xref>). <italic>Head</italic>: Eyes bare, strongly holoptic in males with upper ommatidia enlarged, females with eyes smaller, dichoptic with uniform ommatidia; lower margin of face with a pair of bluntly conical tubercles, each near the intersection of the face with the gena; antenna about three to four times length of head, cylindrical, scape about three times as long as pedicel, flagellum with eight flagellomeres, first six subequal in length, seventh and eighth slightly more elongate; palpus small, two-segmented, nearly cylindrical, second segment two to three times as long as first.</p><p><italic>Thorax</italic>: Scutum convex; scutellum moderately convex, rounded, without spines; post-tegula with some short hairs; legs unmodified, hind femur very slightly clavate, tibiae without spurs; wing infuscated subapically in all known species; mostly set with microtrichia, with noticeable bare areas in cells c, br, bm, and cup and at base of wing; costal vein extending just beyond apex of R<sub>5</sub>, ending before wing apex; R<sub>2+3</sub> originating beyond r-m by about or slightly more than length of r-m, ending in costa; R<sub>4</sub> present; discal cell angular, about twice longer than wide; M<sub>3</sub> absent; crossvein dm-cu absent; alula ovoid, posterior margin rounded, gradually widening distally.</p><p><italic>Abdomen</italic>: Longer than thorax, very strongly clavate, second segment very narrow, almost cylindrical, dorsum of segments 3–5 nearly flat.</p></tp:treatment-sec><tp:treatment-sec sec-type="Remarks"><title>Remarks.</title><p>The four species treated in this revision are very similar in coloration and in morphological details. However, the male terminalia are strikingly different between the species. The terminalia are large and protrude from the end of the abdomen, so some details, particularly the structure of the gonostyli, can be viewed without dissection.</p></tp:treatment-sec><tp:treatment-sec sec-type="Key to the species of Parastratiosphecomyia"><title>Key to the species of <italic><tp:taxon-name>Parastratiosphecomyia</tp:taxon-name></italic></title><table-wrap content-type="key" position="anchor" orientation="portrait"><table><tbody><tr><td rowspan="1" colspan="1">1</td><td rowspan="1" colspan="1">Antennal scape strongly produced ventrally (Fig. 9); scutellum with apical half or more yellow; Malaysia, Thailand</td><td rowspan="1" colspan="1"><italic><tp:taxon-name>Parastratiosphecomyia stratiosphecomyioides</tp:taxon-name></italic></td></tr><tr><td rowspan="1" colspan="1">–</td><td rowspan="1" colspan="1">Antennal scape weakly or not modified, not strongly produced ventrally (Fig. 10); scutellum with only margin yellow, the coloration at most one-third of scutellar length</td><td rowspan="1" colspan="1">2</td></tr><tr><td rowspan="1" colspan="1">2(1)</td><td rowspan="1" colspan="1">Hind coxa uniformly pale yellow; tarsi unicolorous, the apical tarsomeres not darker than basal ones; India</td><td rowspan="1" colspan="1"><italic><tp:taxon-name>Parastratiosphecomyia freidbergi</tp:taxon-name></italic> sp. n.<!--PageBreak--></td></tr><tr><td rowspan="1" colspan="1">–</td><td rowspan="1" colspan="1">Hind coxa infuscated on external lateral surface with brownish to blackish coloration; tarsi with apical one or two tarsomeres darkened, brownish to blackish, especially on front and hind legs</td><td rowspan="1" colspan="1">3</td></tr><tr><td rowspan="1" colspan="1">3(2)</td><td rowspan="1" colspan="1">Male with epandrium evenly arcuate in lateral view; gonostylus apically divided into two processes (Fig. 22); female tergite 8 with juncture of posterior and lateral margins evenly curved; Laos, Thailand</td><td rowspan="1" colspan="1"><italic><tp:taxon-name>Parastratiosphecomyia rozkosnyi</tp:taxon-name></italic> sp. n.</td></tr><tr><td rowspan="1" colspan="1">–</td><td rowspan="1" colspan="1">Male with epandrium bent ventrally in lateral view; gonostylus not strongly divided, with a large, sickle-shaped apical lobe (Fig. 27); female tergite 8 with juncture of posterior and lateral margins angulate, produced dorsally with a sharply rounded apex; China, Laos, Vietnam</td><td rowspan="1" colspan="1"><italic><tp:taxon-name>Parastratiosphecomyia szechuanensis</tp:taxon-name></italic></td></tr></tbody></table></table-wrap></tp:treatment-sec><tp:treatment-sec><!--Section generated to contain objects referenced in tp:taxon-treatment.--><fig id="F1" position="float" orientation="portrait"><label>Figure 1.</label><caption><p>Dorsal habitus illustration of <italic><tp:taxon-name>Parastratiosphecomyia freidbergi</tp:taxon-name></italic> Woodley. Illustration by Taina Litwak.</p></caption><graphic xmlns:xlink="http://www.w3.org/1999/xlink" xlink:href="ZooKeys-238-001-g001.jpg" position="float" orientation="portrait" xlink:type="simple"/></fig><fig id="F2" position="float" orientation="portrait"><label>Figures 2–4.</label><caption><p>Primary types of <italic><tp:taxon-name>Parastratiosphecomyia</tp:taxon-name></italic> species. <bold>2</bold> <italic><tp:taxon-name>Parastratiosphecomyia sphecomyioides</tp:taxon-name></italic> Brunetti(lectotype) <bold>3</bold> <italic><tp:taxon-name>Parastratiosphecomyia freidbergi</tp:taxon-name></italic> Woodley (holotype) <bold>4</bold> <italic><tp:taxon-name>Parastratiosphecomyia szechuanensis</tp:taxon-name></italic> (holotype) Lindner.</p></caption><graphic xmlns:xlink="http://www.w3.org/1999/xlink" xlink:href="ZooKeys-238-001-g002.jpg" position="float" orientation="portrait" xlink:type="simple"/></fig><fig id="F3" position="float" orientation="portrait"><label>Figure 5.</label><caption><p>Holotype of <italic><tp:taxon-name>Parastratiosphecomyia rozkosnyi</tp:taxon-name></italic> Woodley.</p></caption><graphic xmlns:xlink="http://www.w3.org/1999/xlink" xlink:href="ZooKeys-238-001-g003.jpg" position="float" orientation="portrait" xlink:type="simple"/></fig><fig id="F4" position="float" orientation="portrait"><label>Figures 6–8.</label><caption><p>Wings of <italic><tp:taxon-name>Parastratiosphecomyia</tp:taxon-name></italic> species. <bold>6</bold> <italic><tp:taxon-name>Parastratiosphecomyia sphecomyioides</tp:taxon-name></italic> Brunetti <bold>7</bold> <italic><tp:taxon-name>Parastratiosphecomyia freidbergi</tp:taxon-name></italic> Woodley <bold>8</bold> <italic><tp:taxon-name>Parastratiosphecomyia rozkosnyi</tp:taxon-name></italic> Woodley.</p></caption><graphic xmlns:xlink="http://www.w3.org/1999/xlink" xlink:href="ZooKeys-238-001-g004.jpg" position="float" orientation="portrait" xlink:type="simple"/></fig><fig id="F5" position="float" orientation="portrait"><label>Figures 9–10.</label><caption><p>Left lateral views of heads of <italic><tp:taxon-name>Parastratiosphecomyia</tp:taxon-name></italic> species. <bold>9</bold> <italic><tp:taxon-name>Parastratiosphecomyia sphecomyioides</tp:taxon-name></italic> Brunetti <bold>10</bold> <italic><tp:taxon-name>Parastratiosphecomyia freidbergi</tp:taxon-name></italic> Woodley (antennal flagellae removed digitally).</p></caption><graphic xmlns:xlink="http://www.w3.org/1999/xlink" xlink:href="ZooKeys-238-001-g005.jpg" position="float" orientation="portrait" xlink:type="simple"/></fig><fig id="F6" position="float" orientation="portrait"><label>Figures 11–15.</label><caption><p>Male terminalia of <italic><tp:taxon-name>Parastratiosphecomyia sphecomyioides</tp:taxon-name></italic> Brunetti<bold>. 11</bold> Genital capsule, dorsal view <bold>12</bold> Gonostylus, anterolateral view <bold>13</bold> Phallic complex, dorsal view <bold>14</bold> Phallic complex, left lateral view <bold>15</bold> Epandrium and postgenital segments.</p></caption><graphic xmlns:xlink="http://www.w3.org/1999/xlink" xlink:href="ZooKeys-238-001-g006.jpg" position="float" orientation="portrait" xlink:type="simple"/></fig><fig id="F7" position="float" orientation="portrait"><label>Figures 16–20.</label><caption><p>Male terminalia of <italic><tp:taxon-name>Parastratiosphecomyia freidbergi</tp:taxon-name></italic> Woodley. <bold>16</bold> Genital capsule, dorsal view <bold>17</bold> Gonostylus, lateral view <bold>18</bold> Phallic complex, dorsal view <bold>19</bold> Phallic complex, left lateral view <bold>20</bold> Epandrium and postgenital segments.</p></caption><graphic xmlns:xlink="http://www.w3.org/1999/xlink" xlink:href="ZooKeys-238-001-g007.jpg" position="float" orientation="portrait" xlink:type="simple"/></fig><fig id="F8" position="float" orientation="portrait"><label>Figures 21–25.</label><caption><p>Male terminalia of <italic><tp:taxon-name>Parastratiosphecomyia rozkosnyi</tp:taxon-name></italic> Woodley. <bold>21</bold> Genital capsule, dorsal view <bold>22</bold> Gonostylus, anterolateral view <bold>23</bold> Phallic complex, dorsal view <bold>24</bold> Phallic complex, left lateral view <bold>25</bold> Epandrium and postgenital segments.</p></caption><graphic xmlns:xlink="http://www.w3.org/1999/xlink" xlink:href="ZooKeys-238-001-g008.jpg" position="float" orientation="portrait" xlink:type="simple"/></fig><fig id="F9" position="float" orientation="portrait"><label>Figures 26–30.</label><caption><p>Male terminalia of <italic><tp:taxon-name>Parastratiosphecomyia freidbergi</tp:taxon-name></italic> Woodley. <bold>26</bold> Genital capsule, dorsal view <bold>27</bold> Gonostylus, anterolateral view <bold>28</bold> Phallic complex, dorsal view <bold>29</bold> Phallic complex, left lateral view <bold>30</bold> Epandrium and postgenital segments.</p></caption><graphic xmlns:xlink="http://www.w3.org/1999/xlink" xlink:href="ZooKeys-238-001-g009.jpg" position="float" orientation="portrait" xlink:type="simple"/></fig></tp:treatment-sec><ref-list><ref id="B2"><mixed-citation xmlns:xlink="http://www.w3.org/1999/xlink" xlink:type="simple"><person-group><name name-style="western"><surname>Brunetti</surname><given-names>E</given-names></name></person-group> (<year>1923</year>)<article-title> Second revision of the Oriental Stratiomyidae.</article-title><source>Records of the Indian Museum </source><volume>25</volume> (<issue>1</issue>): <fpage>45</fpage>-<lpage>180</lpage>.</mixed-citation></ref></ref-list></tp:taxon-treatment>
