# Supplementary material for: Revision of the southeast Asian soldier-fly genus Parastratiosphecomyia Brunetti, 1923 (Diptera, Stratiomyidae, Pachygastrinae)
Source: Zookeys. 2012 Nov 5;(238):1–21. doi: 10.3897/zookeys.238.3999 (PMC3496941; doi:10.3897/zookeys.238.3999)
Supplement: XML Treatment for Parastratiosphecomyia rozkosnyi [file zookeys.238.3999-treatment4.xml]

<!DOCTYPE tp:taxon-treatment
  PUBLIC "-//TaxonX//DTD Taxonomic Treatment Publishing DTD v0 20100105//EN" "tax-treatment-NSO.dtd">
<tp:taxon-treatment xmlns:tp="http://www.plazi.org/taxpub"><tp:treatment-meta><mixed-citation publication-type="journal"><person-group><name><surname>Woodley</surname><given-names>Norman E.</given-names></name></person-group><article-title>Revision of the southeast Asian soldier-fly genus 
                    <italic>Parastratiosphecomyia</italic> Brunetti, 1923 (Diptera, Stratiomyidae, Pachygastrinae)
                </article-title><source>Zookeys</source><day>5</day><month>11</month><year>2012</year><volume>2012</volume><issue>238</issue><fpage>1</fpage><lpage>21</lpage><pub-id pub-id-type="doi">10.3897/zookeys.238.3999</pub-id></mixed-citation></tp:treatment-meta><tp:nomenclature><tp:taxon-name>
                        <tp:taxon-name-part taxon-name-part-type="genus">Parastratiosphecomyia</tp:taxon-name-part>
                        <tp:taxon-name-part taxon-name-part-type="species">rozkosnyi</tp:taxon-name-part>
                    <object-id xmlns:xlink="http://www.w3.org/1999/xlink" xlink:type="simple">urn:lsid:zoobank.org:act:4AD5A769-C121-4B70-B6BC-F6F259B085CF</object-id>
								<object-id xmlns:xlink="http://www.w3.org/1999/xlink" xlink:type="simple">http://species-id.net/wiki/Parastratiosphecomyia_rozkosnyi</object-id>
								</tp:taxon-name><tp:taxon-authority>Woodley</tp:taxon-authority><tp:taxon-status xmlns:xlink="http://www.w3.org/1999/xlink" xlink:type="simple">sp. n.</tp:taxon-status><xref ref-type="fig" rid="F3">Figs 5</xref><xref ref-type="fig" rid="F4">, 8</xref><xref ref-type="fig" rid="F8">, 21–25</xref></tp:nomenclature><tp:treatment-sec sec-type="Diagnosis"><title>Diagnosis.</title><p><italic><tp:taxon-name>Parastratiosphecomyia rozkosnyi</tp:taxon-name></italic> can be distinguished from <italic><tp:taxon-name>Parastratiosphecomyia stratiosphecomyioides</tp:taxon-name></italic> and <italic><tp:taxon-name>Parastratiosphecomyia freidbergi</tp:taxon-name></italic> by having the lateral surface of the hind coxa with some dark coloration. This can be small in extent but is always visible. It differs from <italic><tp:taxon-name>Parastratiosphecomyia szechuanensis</tp:taxon-name></italic> (as well as the other species) by its distinctive male genitalia in which the gonostylus possesses two subequal tooth-like processes (<xref ref-type="fig" rid="F8">Fig. 22</xref>). Females are very similar to those of <italic><tp:taxon-name>Parastratiosphecomyia szechuanensis</tp:taxon-name></italic> but differ by having the juncture of the posterior and lateral margins of tergite 8 evenly rounded.</p></tp:treatment-sec><tp:treatment-sec sec-type="Description"><title>Description.</title><p>Differs from <italic><tp:taxon-name>Parastratiosphecomyia stratiosphecomyioides</tp:taxon-name></italic> as follows: <bold>Male.</bold> <italic>Head</italic>: Lower frons with dark spots larger and more distinct; face with a pair of irregularly ovoid blackish spots below antennal bases, medial part not convex and only vaguely impressed medially, concave on lowest part between conical processes, medial portion shiny and weakly to indistinctly striate, process on lower, outer margin of antennal socket minute, sometimes not developed; pilosity on dark portion of lower face dark; antennal scape more evenly pilose, sometimes darkened narrowly at base, slightly swollen, not produced ventrally, and concave area at inner base distinct but smaller.</p><p><italic>Thorax</italic>: Scutum with lateral yellowish spots near transverse suture much smaller, not easily seen with naked eye, narrow ovoid; scutellum black with broad yellow posterior margin, the yellow coloration about one-fourth to one-third length of scutellum; scutum with hair-like setae entirely pale, golden yellow, with much of scutum also with scattered, more erect pale hair-like setae in addition to semi-appressed pilosity; hind coxa with some lateral darkened areas, sometimes extensive, the coloration somewhat diffuse rather than forming distinct markings; front femur brownish black on <!--PageBreak-->about basal one-third, this area sometimes yellowish dorsally, also a moderately well-defined brownish area ventrally near apex; middle femur coloration similar to front femur except that dark coloration at base occupies about half of the femur; hind f<!--PageBreak-->emur brownish black becoming narrowly yellowish at apex; hind tibia brownish black, vaguely yellowish at extreme apex; tarsi with fifth tarsomeres brownish dorsally; wing with apical infuscation somewhat darker, the infuscation extending nearly to the wing apex, darkest area includes part of cell r<sub>2+3</sub>, all of r<sub>4</sub>, and basal three-fourths of r<sub>5.</sub></p><p><italic>Abdomen</italic>: Tergite 1 brownish black with broad pale yellow margins both anteriorly and posteriorly, yellowish medially except for narrow band near base; tergite 2 yellowish medially, this coloration extending indistinctly on basal part of tergite 3.</p><p><italic>Terminalia</italic>: Gonocoxites (<xref ref-type="fig" rid="F8">Fig. 21</xref>) with lateral margins rounded, with a pair of posterodorsal processes that are rounded posteriorly, concave laterally; gonocoxal apodemes very small, ending far posterior of anterior margin of genital capsule; posterior margin of synsternite with narrow medial process that is rounded posteriorly; gonostylus (<xref ref-type="fig" rid="F8">Figs 21, 22</xref>) arcuate, divided into a pair of sharp, subequal teeth; phallic complex (<xref ref-type="fig" rid="F8">Figs 23, 24</xref>) small, narrow, trilobed, medial lobe subequal to lateral lobes in length; epandrium (<xref ref-type="fig" rid="F8">Fig. 25</xref>) large, evenly convex, posterior margin with rounded medial projection; epiproct and hypoproct deflexed ventrally, hypoproct strongly sclerotized, not expanded dorsolaterally, with narrow anteromedial process that is slightly bent ventrally.</p><p><italic>Length</italic>: 12.0–13.2 mm.</p><p><bold>Female.</bold> Differs from male as follows: <italic>Head</italic>: Frons 0.25–0.27 head width, upper frons with slightly raised medial strip that is about one-fourth of head width and widens slightly toward antennae; dark spots above antennae small, sometimes indistinct; junction of upper and lower frons flat, face slightly concave medially; upper frons with pale, appressed hair-like setae.</p><p><italic>Thorax</italic>: Scutum with erect hair-like setae slightly shorter than in male; hind tibia mostly brownish in specimens examined.</p><p><italic>Abdomen</italic>: Sternite 8 with lateral margins extending dorsally toward posterior end, forming evenly rounded angle with posterior margin that does not overlap sides of terminalia.</p><p><italic>Length</italic>: 10.3–10.4 mm.</p><fig id="F3" position="float" orientation="portrait"><label>Figure 5.</label><caption><p>Holotype of <italic><tp:taxon-name>Parastratiosphecomyia rozkosnyi</tp:taxon-name></italic> Woodley.</p></caption><graphic xmlns:xlink="http://www.w3.org/1999/xlink" xlink:href="ZooKeys-238-001-g003.jpg" position="float" orientation="portrait" xlink:type="simple"/></fig><fig id="F4" position="float" orientation="portrait"><label>Figures 6–8.</label><caption><p>Wings of <italic><tp:taxon-name>Parastratiosphecomyia</tp:taxon-name></italic> species. <bold>6</bold> <italic><tp:taxon-name>Parastratiosphecomyia sphecomyioides</tp:taxon-name></italic> Brunetti <bold>7</bold> <italic><tp:taxon-name>Parastratiosphecomyia freidbergi</tp:taxon-name></italic> Woodley <bold>8</bold> <italic><tp:taxon-name>Parastratiosphecomyia rozkosnyi</tp:taxon-name></italic> Woodley.</p></caption><graphic xmlns:xlink="http://www.w3.org/1999/xlink" xlink:href="ZooKeys-238-001-g004.jpg" position="float" orientation="portrait" xlink:type="simple"/></fig></tp:treatment-sec><tp:treatment-sec sec-type="Distribution"><title>Distribution.</title><p>Known from Laos and northern Thailand.</p></tp:treatment-sec><tp:treatment-sec sec-type="Type material"><title>Type material.</title><p>Holotype male (<xref ref-type="fig" rid="F3">Fig. 5</xref>; MMB), <bold>LAOS:</bold> Louang Namtha Province, Namtha to Muang Sing, <named-content xmlns:xlink="http://www.w3.org/1999/xlink" content-type="dwc:verbatimCoordinates" xlink:type="simple">21°09'N, 101°19'E</named-content>, 900–1200 m, 5–31.v.1997, Vít Kubán. Paratypes: 2 males, 1 female, same data as holotype; 1 male (MMB), <bold>LAOS:</bold> Oudomaxi Province, 17 km NEE of Oudom Xai, <named-content xmlns:xlink="http://www.w3.org/1999/xlink" content-type="dwc:verbatimCoordinates" xlink:type="simple">20°45'N, 102°09'E</named-content>, ca. 1100 m, 1–9.v.2002, Vít Kubán; 1 male (ZIB), <bold>LAOS:</bold> (central), environs of Ban Phabat, 70 km NE of Vientiane, <named-content xmlns:xlink="http://www.w3.org/1999/xlink" content-type="dwc:verbatimCoordinates" xlink:type="simple">18°16.1'N, 103°10.9'E</named-content>, 150 m, 27.iv–1.v.1997, E. Jendek, O. Sauša; 1 male, 1 female (SMF), <bold>THAILAND:</bold> (north), Mae Hong Son Province, Phangmapha, near Ban Nam Rin, 11.v.2011, D. Kovac, sweeping along small stream.</p></tp:treatment-sec><tp:treatment-sec sec-type="Etymology"><title>Etymology.</title><p>The species epithet, <italic>rozkosnyi</italic>, is a patronym in honor of Rudolf Rozkošný of Brno, Czech Republic, who has produced many excellent contributions to the knowledge of <tp:taxon-name>Stratiomyidae</tp:taxon-name> over a distinguished and continuing career.</p></tp:treatment-sec><tp:treatment-sec sec-type="Remarks"><title>Remarks.</title><p><italic><tp:taxon-name>Parastratiosphecomyia rozkosnyi</tp:taxon-name></italic> is very similar to <italic><tp:taxon-name>Parastratiosphecomyia szechuanensis</tp:taxon-name></italic> in coloration and general structure. The main distinguishing features are the very different male terminalia and slightly different sternite 8 in the female.</p><fig id="F5" position="float" orientation="portrait"><label>Figures 9–10.</label><caption><p>Left lateral views of heads of <italic><tp:taxon-name>Parastratiosphecomyia</tp:taxon-name></italic> species. <bold>9</bold> <italic><tp:taxon-name>Parastratiosphecomyia sphecomyioides</tp:taxon-name></italic> Brunetti <bold>10</bold> <italic><tp:taxon-name>Parastratiosphecomyia freidbergi</tp:taxon-name></italic> Woodley (antennal flagellae removed digitally).</p></caption><graphic xmlns:xlink="http://www.w3.org/1999/xlink" xlink:href="ZooKeys-238-001-g005.jpg" position="float" orientation="portrait" xlink:type="simple"/></fig><fig id="F6" position="float" orientation="portrait"><label>Figures 11–15.</label><caption><p>Male terminalia of <italic><tp:taxon-name>Parastratiosphecomyia sphecomyioides</tp:taxon-name></italic> Brunetti<bold>. 11</bold> Genital capsule, dorsal view <bold>12</bold> Gonostylus, anterolateral view <bold>13</bold> Phallic complex, dorsal view <bold>14</bold> Phallic complex, left lateral view <bold>15</bold> Epandrium and postgenital segments.</p></caption><graphic xmlns:xlink="http://www.w3.org/1999/xlink" xlink:href="ZooKeys-238-001-g006.jpg" position="float" orientation="portrait" xlink:type="simple"/></fig><fig id="F7" position="float" orientation="portrait"><label>Figures 16–20.</label><caption><p>Male terminalia of <italic><tp:taxon-name>Parastratiosphecomyia freidbergi</tp:taxon-name></italic> Woodley. <bold>16</bold> Genital capsule, dorsal view <bold>17</bold> Gonostylus, lateral view <bold>18</bold> Phallic complex, dorsal view <bold>19</bold> Phallic complex, left lateral view <bold>20</bold> Epandrium and postgenital segments.</p></caption><graphic xmlns:xlink="http://www.w3.org/1999/xlink" xlink:href="ZooKeys-238-001-g007.jpg" position="float" orientation="portrait" xlink:type="simple"/></fig><fig id="F8" position="float" orientation="portrait"><label>Figures 21–25.</label><caption><p>Male terminalia of <italic><tp:taxon-name>Parastratiosphecomyia rozkosnyi</tp:taxon-name></italic> Woodley. <bold>21</bold> Genital capsule, dorsal view <bold>22</bold> Gonostylus, anterolateral view <bold>23</bold> Phallic complex, dorsal view <bold>24</bold> Phallic complex, left lateral view <bold>25</bold> Epandrium and postgenital segments.</p></caption><graphic xmlns:xlink="http://www.w3.org/1999/xlink" xlink:href="ZooKeys-238-001-g008.jpg" position="float" orientation="portrait" xlink:type="simple"/></fig></tp:treatment-sec></tp:taxon-treatment>
